# Supplementary material for: Analysis of 26S Proteasome Activity across Arabidopsis Tissues
Source: Plants (Basel). 2024 Jun 19;13(12):1696. doi: 10.3390/plants13121696 (PMC11207565; doi:10.3390/plants13121696)
Supplement: Supplementary file 1 [file plants-13-01696-s001.zip]

Archive with 1 entries (1 files):
- plants-3028058-supplementary.pdf
